# Supplementary material for: Red-Light-Activatable AND-Gated Antitumor Immunosuppressant
Source: Cells. 2023 Sep 26;12(19):2351. doi: 10.3390/cells12192351 (PMC10571834; doi:10.3390/cells12192351)
Supplement: Supplementary file 1 [file cells-12-02351-s001.zip]

Archive with 1 entries (1 files):
- cells-2528607-supplementary.pdf
